# Supplementary material for: Strong Plasmon-Mie Resonance in Si@Pd Core-Ω Shell Nanocavity
Source: Materials (Basel). 2023 Feb 9;16(4):1453. doi: 10.3390/ma16041453 (PMC9961871; doi:10.3390/ma16041453)
Supplement: Supplementary file 1 [file materials-16-01453-s001.zip]

Archive with 1 entries (1 files):
- materials-2188991-supplementary.pdf
